# Supplementary material for: The GR of CA1 is involved in anxiety-like behavior induced by 0.8/2.65 GHz dual-frequency electromagnetic radiation
Source: Front Mol Neurosci. 2026 Jun 22;19:1779797. doi: 10.3389/fnmol.2026.1779797 (PMC13333726; doi:10.3389/fnmol.2026.1779797)
Supplement: Supplementary file 2 [file Table_2.xlsx]

## Sheet: t2
ENSMUSG00000020123
ENSMUSG00000026432
ENSMUSG00000018634
ENSMUSG00000003476
ENSMUSG00000045569
ENSMUSG00000024431
ENSMUSG00000049112
ENSMUSG00000028778
ENSMUSG00000032360
ENSMUSG00000036437
ENSMUSG00000028004
ENSMUSG00000044014
ENSMUSG00000021721
ENSMUSG00000049511
ENSMUSG00000034997
ENSMUSG00000041380
ENSMUSG00000021478
ENSMUSG00000032259
ENSMUSG00000045875
ENSMUSG00000033717
ENSMUSG00000035283
ENSMUSG00000045730
ENSMUSG00000025905
ENSMUSG00000000766
ENSMUSG00000030043
